# Supplementary material for: Ligand–Receptor Interactions and Structure–Function Relationships in Off-Target Binding of the β3-Adrenergic Agonist Mirabegron to α1A-Adrenergic Receptors
Source: Int J Mol Sci. 2024 Jul 7;25(13):7468. doi: 10.3390/ijms25137468 (PMC11242030; doi:10.3390/ijms25137468)
Supplement: Supplementary file 1 [file ijms-25-07468-s001.zip]

Archive with 1 entries (1 files):
- ijms-3076210-supplementary.pdf
